# Supplementary material for: Antifungal Activity of Biosynthesized Silver Nanoparticles (AgNPs) against Aspergilli Causing Aspergillosis: Ultrastructure Study
Source: J Funct Biomater. 2022 Nov 15;13(4):242. doi: 10.3390/jfb13040242 (PMC9680418; doi:10.3390/jfb13040242)
Supplement: Supplementary file 1 [file jfb-13-00242-s001.zip]

Archive with 1 entries (1 files):
- jfb-1998734-supplementary.pdf
